# Supplementary material for: SSRP1-mediated histone H1 eviction promotes replication origin assembly and accelerated development
Source: Nat Commun. 2020 Mar 12;11:1345. doi: 10.1038/s41467-020-15180-5 (PMC7067836; doi:10.1038/s41467-020-15180-5)
Supplement: Supplementary file 4 — Supplementary Data 1 [file 41467_2020_15180_MOESM4_ESM.xlsx]

## Sheet: Sheet1
Gene	Protein IDs		Peptides
SSRP1	NP_001084164.1		25
SUPT16H	XP_018115315.1		8
PPP1CA	XP_018096121.1		4
NUP50	XP_018109892.1		4
RPS9	XP_018082414.1		4
PSMA2	NP_001084053.1		4
XIAP	XP_018092524.1		3
ARPC3	NP_001090493.1		2
INCENP	XP_018112021.1		2
MTA2	XP_018112058.1		2
TRIM28	XP_018080126.1		2
UHRF1	XP_018109400.1		2
TTF2	XP_018103680.1		2
SMARCA5	XP_018097820.1		2
HDAC2	NP_001079396.1		2
CDCA7	XP_018103057.1		2
CHAF1B	NP_001090195.1		2
MRE11	NP_001080975.1		2
TIMELESS	XP_018105525.1		2
CCT6A	NP_001086080.1		1
DHX15	XP_018098562.1		1
RPL27A	NP_001081587.1		1
NUP188	XP_018088199.1		1
ACTC1	XP_018087689.1		1
ZP3	NP_001081657.1		1
RCC1	XP_018100344.1		1
HELLS	NP_001086442.1		1
RPA3	NP_001088529.1		1
ATRX	XP_018085253.1		1
FBL	XP_018082138.1		1
DBN1	XP_018107706.1		1
PLK1	NP_001080788.1		1
NUP35	XP_018092913.1		1
