# Supplementary material for: SSRP1-mediated histone H1 eviction promotes replication origin assembly and accelerated development
Source: Nat Commun. 2020 Mar 12;11:1345. doi: 10.1038/s41467-020-15180-5 (PMC7067836; doi:10.1038/s41467-020-15180-5)
Supplement: Supplementary file 9 — Source Data [file 41467_2020_15180_MOESM9_ESM.xlsx]

## Sheet: Figure 1a
Figure 1a					Percentage of Input*
	TIme (Min)	Sperm + Interphase			SN + Mitosis			SN + Interphase								Sperm + Interphase			SN + Mitosis			SN + Interphase
	0	0	0	0	0	0	0	0	0	0			Minimum			0			0			0
	30	10.14	12.15	8.37	6.3	8.16	9.11	2.19	1.05	3.4			25% Percentile			5.11			3.928			1.107
	60	32.05	32.18	28.11	18.12	29.7	21.05	4.08	6.09	12.27			Median			30.78			22.96			7.48
	90	72.36	68.54	74.19	52.31	56.14	62.22	9.13	17.54	18.15			75% Percentile			81.21			69.34			18.26
	120	92.17	85.49	94.51	82.09	84.09	79.16	15.18	21.32	28.24			Maximum			90.72			81.78			21.58
													Mean			40.68			33.9			9.243
													Std. Deviation			39.2			34.53			8.981
													Std. Error of Mean			17.53			15.44			4.016
													Lower 95% CI of mean			-7.991			-8.973			-1.908
													Upper 95% CI of mean			89.36			76.77			20.39
													Two-way RM ANOVA			Matching: Stacked
													Alpha			0.05
													Source of Variation			% of total variation	P value	P value summary	Significant?
													Interaction			15.17	< 0,0001	****	Yes
													Time			64.5	< 0,0001	****	Yes
													Column Factor			19.41	< 0,0001	****	Yes
													Subjects (matching)			0.3437	0.0625	ns	No
													ANOVA table			SS	DF	MS	F (DFn, DFd)	P value
													Interaction			6418	8	802.3	F (8, 24) = 77,92	P < 0,0001
													Time			27296	4	6824	F (4, 24) = 662,8	P < 0,0001
													Column Factor			8212	2	4106	F (2, 6) = 169,4	P < 0,0001
													Subjects (matching)			145.4	6	24.24	F (6, 24) = 2,354	P = 0,0625
													Residual			247.1	24	10.3

## Sheet: Figure 1b
Figure 1b			Percentage of input
	400 SN	2000 SN	4000 SN	800 Sperm	4000 Sperm	8000 Sperm		Column 1					2000 SN			4000 SN			4000 Sperm			8000 Sperm
	95.68	47.4	18.11	92.45	89.25	85.27	Exp 1	vs.					vs,			vs,			vs,			vs,
	79.04	38.63	26.31	96.74	93.32	80.31	Exp 2	Column 2					400 SN			400 SN			800 Sperm			800 Sperm
	85.37	44.06	16.44	98.12	94.68	92.77	Exp 3
								Unpaired t test
								P value					0.0014			0.0003			0.2286			0.0735
								P value summary					**			***			ns			ns
								Significantly different? (P < 0.05)					Yes			Yes			No			No
								One- or two-tailed P value?					Two-tailed			Two-tailed			Two-tailed			Two-tailed
								t, df					t=7,906 df=4			t=11,59 df=4			t=1,420 df=4			t=2,411 df=4
								How big is the difference?
								Mean ± SEM of column 1					86,70 ± 4,849, n=3			86,70 ± 4,849, n=3			95,77 ± 1,707, n=3			95,77 ± 1,707, n=3
								Mean ± SEM of column 2					43,36 ± 2,556, n=3			20,29 ± 3,050, n=3			92,42 ± 1,631, n=3			86,12 ± 3,622, n=3

## Sheet: Figure 1d
Figure 1d				Count per minutes (CPMs)
	3.5% S	3.5% P	9.0% S	9.0% P	15% S	15% P	24% S	24%P		PEG fractions
	6259	7508	3412	48620	5916	6352	8243	3790

## Sheet: Figure 1e
Figure 1e					Count per minutes (CPMs)
	1	2	3	4	5	6	7	8	9	10	11		Elution fractions
	1890	2603	2427	6811	53428	22971	7704	5339	2289	5214	4883

## Sheet: Figure 2a
Figure 2a				Percentage of Input
	TIme Min	SN + Mitosis			SN + SSRP1/SPT16			SN + SSRP1			SN + SPT16			SN + Buffer						SN + Mitosis			SN + SSRP1/SPT16			SN + SSRP1			SN + SPT16			SN + Buffer
	0	0	0	0	0	0	0	0	0	0	0	0	0	0	0	0		Number of values		5			5			5			5			5
	30	8	11	9	8.12	5.06	7.21	5.24	7.18	9.53	4.3	2.08	3.24	2.23	1.03	3.1
	60	32	31	27	26.31	32.35	28.08	25.18	31.22	36.12	8.17	12.5	14.53	4.51	3.27	12.06		Minimum		0			0			0			0			0
	90	58	59	60	59.15	61.14	55.71	58.04	52.67	49.41	19.08	21.22	25.2	9.11	16.38	18.34		25% Percentile		4.667			3.398			3.658			1.603			1.06
	120	95	88	89	82.42	85.11	87.46	79.33	81.39	72.16	32.44	37.71	29.06	15.84	21.25	28.51		Median		30			28.91			30.84			11.73			6.613
																		75% Percentile		74.83			71.83			65.5			27.45			18.24
																		Maximum		90.67			85			77.63			33.07			21.87
																		Mean		37.8			35.87			33.83			13.97			9.042
																		Std. Deviation		37.23			35.75			32.24			13.63			9.097
																		Std. Error of Mean		16.65			15.99			14.42			6.094			4.068
																		Two-way RM ANOVA			Matching: Stacked
																		Alpha			0.05
																		Source of Variation			% of total variation	P value	P value summary	Significant?
																		Interaction			14.25	< 0,0001	****	Yes
																		Time			66.35	< 0,0001	****	Yes
																		Column Factor			18.53	< 0,0001	****	Yes
																		Subjects (matching)			0.2054	0.294	ns	No
																		ANOVA table			SS	DF	MS	F (DFn, DFd)	P value
																		Interaction			8428	16	526.7	F (16, 40) = 53,95	P < 0,0001
																		Time			39236	4	9809	F (4, 40) = 1005	P < 0,0001
																		Column Factor			10955	4	2739	F (4, 10) = 225,5	P < 0,0001
																		Subjects (matching)			121.5	10	12.15	F (10, 40) = 1,244	P = 0,2940
																		Residual			390.5	40	9.763

## Sheet: Figura 2b
Figure 2b	32P-dCTP incorporation

## Sheet: Figure 2c
Figure 2c
	TIme Min	Sperm + SSRP1			Sperm + Buffer
	0	0	0	0	0	0	0		Two-way RM ANOVA			Matching: Stacked
	30	10.3	12.33	8.21	12.18	11.26	14.12		Alpha			0.05
	60	22.14	27.04	28.36	17.29	24.07	18.15
	90	52.35	58.45	65.53	57.32	58.44	59.32		Source of Variation			% of total variation	P value	P value summary	Significant?
	120	85.69	77.36	75.92	79.65	84.35	82.74		Interaction			0.2557	0.2655	ns	No
									Time			98.96	< 0,0001	****	Yes
									Column Factor			0.002744	0.7157	ns	No
									Subjects (matching)			0.07178	0.8023	ns	No
									ANOVA table			SS	DF	MS	F (DFn, DFd)	P value
									Interaction			71.26	4	17.82	F (4, 16) = 1,443	P = 0,2655
									Time			27579	4	6895	F (4, 16) = 558,4	P < 0,0001
									Column Factor			0.7648	1	0.7648	F (1, 4) = 0,1529	P = 0,7157
									Subjects (matching)			20	4	5.001	F (4, 16) = 0,4050	P = 0,8023
									Residual			197.6	16	12.35
												Sperm + SSRP1			Sperm + Buffer
									Number of values			5			5
									Minimum			0			0
									25% Percentile			5.14			6.26
									Median			25.85			19.84
									75% Percentile			69.22			70.3
									Maximum			79.66			82.25
									Mean			34.91			34.59
									Std. Deviation			33.46			34.41
									Std. Error of Mean			14.97			15.39
									Lower 95% CI of mean			-6.639			-8.138
									Upper 95% CI of mean			76.46			77.32

## Sheet: Figure 2e
Figure 2e		IODs (Kb)
SN+Interphase		SN+SSRP1		SN+Mitosis			Number of values			SN+Interphase		SN+SSRP1		SN+Mitosis
88.06		12.432		4.144						100		100		100
97.384		15.54		7.252			Minimum
116.032		11.396		3.108			25% Percentile			43.51		3.108		2.072
80.808		9.324		8.288			Median			88.32		10.62		8.288
97.384		10.36		7.252			75% Percentile			107.7		14.5		11.4
108.78		8.288		8.288			Maximum			120.2		19.68		14.25
126.392		12.432		10.36						179.2		39.37		37.3
102.564		14.504		11.396
77.7		13.468		14.504			Mean			105.1		16.04		11.58
74.592		15.54		15.54			Std. Deviation			24.71		7.368		5.53
106.708		12.432		18.648			Std. Error of Mean			2.471		0.7368		0.553
97.384		9.324		5.18
75.628		11.396		7.252			Lower 95% CI of mean			100.2		14.58		10.49
95.312		14.504		3.108			Upper 95% CI of mean			110		17.5		12.68
101.528		16.576		2.072
122.248		14.504		6.216
81.844		12.432		8.288
116.032		11.396		12.432			Two-way ANOVA			Ordinary
111.888		10.36		14.504			Alpha			0.05
107.744		12.432		13.468
97.384		9.324		5.18			Source of Variation			% of total variation		P value		P value summary		Significant?
99.456		8.288		12.432			Row Factor			4.482		0.0309		*		Yes
91.168		7.252		13.468			Column Factor			88.99		< 0,0001		****		Yes
89.096		14.504		14.504
98.42		15.54		15.54			ANOVA table			SS		DF		MS		F (DFn, DFd)	P value
100.492		12.432		13.468			Row Factor			28026		99		283.1		F (99, 198) = 1,373	P = 0,0309
102.564		9.324		12.432			Column Factor			556485		2		278243		F (2, 198) = 1350	P < 0,0001
75.628		12.432		14.504			Residual			40811		198		206.1
111.888		11.396		16.576
109.816		18.648		9.324
127.428		22.792		8.288
116.032		16.576		5.18
113.96		22.792		7.252
111.888		15.54		9.324
108.78		18.648		10.36
105.672		17.612		11.396
127.428		18.648		12.432
132.608		20.72		11.396
113.96		18.648		9.324
118.104		15.54		8.288
111.888		39.368		7.252
117.068		33.152		6.216
123.284		29.008		2.072
125.356		34.188		15.54
107.744		35.224		5.18
114.996		8.288		6.216
109.816		9.324		18.648
106.708		18.648		19.684
113.96		16.576		21.756
118.104		4.144		22.792
114.996		37.296		25.9
126.392		8.288		37.296
122.248		11.396		27.972
120.176		13.468		22.792
118.104		15.54		12.432
139.86		34.188		15.54
126.392		17.612		14.504
147.112		22.792		21.756
128.464		24.864		18.648
116.032		18.648		12.432
123.284		24.864		13.468
138.824		22.792		15.54
132.608		26.936		12.432
126.392		19.684		11.396
122.248		21.756		9.324
124.32		23.828		7.252
120.176		22.792		4.144
118.104		26.936		8.288
150.22		16.576		10.36
179.228		11.396		11.396
169.904		14.504		9.324
163.688		9.324		12.432
137.788		8.288		8.288
87.024		11.396		6.216
74.592		7.252		9.324
67.34		10.36		8.288
70.448		12.432		9.324
46.62		11.396		7.252
43.512		10.36		9.324
69.412		9.324		10.36
60.088		12.432		8.288
71.484		14.504		11.396
45.584		15.54		12.432
80.808		16.576		14.504
99.456		18.648		9.324
84.952		19.684		11.396
88.06		21.756		9.324
91.168		22.792		11.396
95.312		23.828		14.504
97.384		18.648		15.54
88.06		21.756		12.432
90.132		12.432		9.324
89.096		11.396		11.396
91.168		10.36		12.432
92.204		5.18		9.324
85.988		3.108		10.36
81.844		8.288		11.396
79.772		10.36		12.432
70.448		19.684		9.324
113.96		7.252		11.396

## Sheet: Figure 2f
Figure 2f	anti-ORC1
	anti-MCM7
	anti-H2B
											ORC1
											MCM7
											Histone H2B

## Sheet: Figure 2g
Figure 2g
				Intensity (AU)
		Buffer			SSRP1				t-tests
	ORC1	4	6	2	21	23	19			Discovery		P value		Mean1		Mean2
	MCM7	11	10	9	32	28	35		ORC1	*		0.000480882		4		21
		Exp1	Exp2	Exp3	Exp1	Exp2	Exp3		MCM7	*		0.000505466		10		31.6667

[truncated: 37 more sheets: Figure 3a, Figure 3b, Figure 3c, Figure 3d, Figure 4a, Figure 4c_upper panel, Figure 4c_lower panel, Figure 5a, Figure 5b, Figure 5c, Figure 5d, Figure 5e, Figure 5f, Figure 6b, Figure 6c, Figure 6e, Figure 6f, Figure 6h, Figure 6i, Figure 7b …]
